# Supplementary material for: Functional microRNA targeting without seed pairing
Source: Nucleic Acids Res. 2025 Oct 16;53(19):gkaf1018. doi: 10.1093/nar/gkaf1018 (PMC12529927; doi:10.1093/nar/gkaf1018)
Supplement: gkaf1018_Supplemental_Files [file gkaf1018_supplemental_files.zip]

Archive with 2 entries (2 files):
- HALL_Supplement_vFINAL.pdf
- Supplementary_tables_v1.xlsx
